# Supplementary material for: Vitamin B12 Ameliorates Pesticide-Induced Sociability Impairment in Zebrafish (Danio rerio): A Prospective Controlled Intervention Study
Source: Animals (Basel). 2024 Jan 26;14(3):405. doi: 10.3390/ani14030405 (PMC10854844; doi:10.3390/ani14030405)
Supplement: Supplementary file 1 [file animals-14-00405-s001.zip]

Archive with 1 entries (1 files):
- animals-2791762-supplementary.pdf
